# Supplementary material for: Molecular Genetic Diversity of Local and Exotic Durum Wheat Genotypes and Their Combining Ability for Agronomic Traits under Water Deficit and Well-Watered Conditions
Source: Life (Basel). 2023 Dec 1;13(12):2293. doi: 10.3390/life13122293 (PMC10744700; doi:10.3390/life13122293)
Supplement: Supplementary file 1 [file life-13-02293-s001.zip]

Archive with 1 entries (1 files):
- life-2695945-supplementary.pdf
